# Supplementary material for: Tectonic architecture of the northern Dora-Maira Massif (Western Alps, Italy): field and geochronological data
Source: Swiss J Geosci. 2024 Apr 22;117(1):6. doi: 10.1186/s00015-024-00459-2 (PMC11035143; doi:10.1186/s00015-024-00459-2)
Supplement: Supplementary file 2 — Additional file 2: Table S2. Zircon U–Pb and trace element dataset. [file 15_2024_459_MOESM2_ESM.xlsx]

## Sheet: U-Pb OG34
							Isotopic ratios										Apparent ages
Crystal	Domain		U (ppm)	Pb (ppm)	Th/U		207Pb/206Pb	2σ%	207Pb/235U	2σ%	206Pb/238U	2σ%	ρ		207Pb/206U	2σ Abs	206Pb/238U	2σ Abs	207Pb/235U	2σ Abs	Conc (%)
25 µm spot size
1	magmatic		320.496	154.014	0.222931		0.0566937	3.30105	0.560406	4.38552	0.0718804	2.42352	0.552619		478.643	73.0078	447.475	10.4768	451.791	15.9938	99.0446
2	magmatic		1218.63	45.9889	0.0198265		0.0564224	3.22945	0.557688	4.44552	0.0717153	2.69799	0.6069		468.033	71.5531	446.481	11.6383	450.02	16.1622	99.2136
3	magmatic		1027.64	56.4386	0.0249543		0.0572263	3.41566	0.534203	4.45793	0.0678287	2.55014	0.572046		499.275	75.2785	423.061	10.4423	434.595	15.7624	97.3459
4	magmatic		1572.13	230.076	0.0830704		0.0568763	3.24804	0.508821	4.46403	0.064768	2.58983	0.580155		485.749	71.7459	404.557	10.1553	417.656	15.2868	96.8638
5	magmatic		462.181	362.847	0.372091		0.0565641	3.21719	0.553843	4.32208	0.0711444	2.47776	0.57328		473.586	71.2128	443.047	10.6089	447.511	15.6436	99.0024
6	magmatic		1949.28	104.537	0.0261071		0.0574258	3.11497	0.524978	4.29317	0.0659459	2.47593	0.576713		506.933	68.5532	411.685	9.87437	428.471	15.0078	96.0821
7	magmatic		429.684	41.3735	0.052344		0.0570257	3.92765	0.528625	4.83817	0.0674003	2.83508	0.585982		491.535	86.697	420.474	11.5403	430.896	16.9902	97.5813
8	magmatic		401.693	88.8655	0.0934971		0.0565605	3.18685	0.563159	4.31817	0.0722776	2.42234	0.560965		473.443	70.5421	449.863	10.5257	453.581	15.7977	99.1803
9	magmatic		723.789	55.3576	0.0395038		0.0563882	3.47213	0.552499	4.55249	0.0712392	2.70693	0.594604		466.688	76.9555	443.617	11.6045	446.633	16.4519	99.3248
10	magmatic		645.784	217.003	0.0919724		0.0565333	3.0661	0.559324	4.22197	0.071904	2.39676	0.567688		472.381	67.8787	447.617	10.3643	451.086	15.3782	99.2308
11	magmatic		565.937	123.971	0.097966		0.0558875	3.24811	0.553248	4.32414	0.0719099	2.48408	0.574468		446.904	72.231	447.652	10.7427	447.122	15.6402	100.118
12	magmatic		1419.21	48.7005	0.0165983		0.0565434	3.01138	0.558014	4.19302	0.0715699	2.38892	0.569737		472.773	66.6614	445.607	10.2856	450.233	15.2498	98.9724
13	inherited core		623.333	171.087	0.0814849		0.0579293	3.29777	0.678954	4.42797	0.0847161	2.47588	0.559146		526.103	72.3439	524.211	12.4652	526.142	18.1837	99.633
14.1	inherited core		699.056	125.984	0.0761617		0.0573108	3.53351	0.672791	4.56079	0.0854044	2.61121	0.572535		502.521	77.8363	528.301	13.2449	522.408	18.6276	101.128
14.2	magmatic		1265.83	53.7258	0.0209619		0.0560621	3.10449	0.55448	4.27147	0.0718924	2.48134	0.58091		453.83	68.9504	447.547	10.7284	447.927	15.4718	99.9151
15	magmatic		789.302	79.6905	0.0474657		0.0569511	3.08004	0.5627	4.26089	0.0716475	2.42428	0.56896		488.648	67.9968	446.074	10.4484	453.282	15.5799	98.4097
16	magmatic		509.742	60.7502	0.0616004		0.0558355	3.55992	0.553788	4.60815	0.0717099	2.61349	0.567145		444.833	79.2036	446.449	11.2731	447.475	16.6781	99.7708
17	magmatic		819.255	45.835	0.0283098		0.0562845	3.12774	0.559455	4.2937	0.0718565	2.46482	0.574054		462.612	69.3618	447.331	10.652	451.172	15.6419	99.1486
18	magmatic		980.453	58.4078	0.0317485		0.056636	4.94533	0.508124	5.46402	0.0652129	3.48691	0.638159		476.394	109.506	407.25	13.7612	417.187	18.6949	97.6181
19	magmatic		1155.6	84.926	0.0418709		0.0564354	3.55302	0.52124	4.61006	0.0669411	2.83942	0.615918		468.542	78.7258	417.7	11.4842	425.979	16.0403	98.0565
20	magmatic		1193.5	80.6053	0.0265197		0.0585057	3.17466	0.572757	4.33093	0.0708505	2.52431	0.582856		547.77	69.3837	441.278	10.7665	459.796	16.0161	95.9724
21	magmatic		343.611	49.3515	0.0701168		0.0570746	3.23155	0.559973	4.34475	0.071291	2.49001	0.573109		493.427	71.2872	443.929	10.6819	451.509	15.8373	98.3212
22	magmatic		160.809	36.3362	0.0977498		0.0586269	4.65688	0.573289	5.20066	0.0719542	2.7886	0.536202		552.288	101.771	447.919	12.0666	460.14	19.2444	97.3441
23	magmatic		754.707	62.9494	0.041787		0.0567286	3.54198	0.559232	4.61386	0.0711723	2.83137	0.613666		480.003	78.3258	443.215	12.1274	451.026	16.8041	98.2681
24	magmatic		527.433	82.2519	0.0723304		0.0567518	3.11964	0.563319	4.2696	0.0719082	2.42206	0.567279		480.907	68.964	447.642	10.4743	453.685	15.6228	98.6681

## Sheet: U-Pb OG36
							Isotopic ratios										Apparent ages
Crystal	Domain		U (ppm)	Pb (ppm)	Th/U		207Pb/206Pb	2σ%	207Pb/235U	2σ%	206Pb/238U	2σ%	ρ		207Pb/206U	2σ Abs	206Pb/238U	2σ Abs	207Pb/235U	2σ Abs	Conc (%)
25 µm spot size
1.1	magmatic		301.391	40.1268	0.0714917		0.0562185	3.43033	0.575374	4.558	0.0741177	2.60663	0.57188		460.01	76.1156	460.916	11.5949	461.484	16.9048	99.877
1.2	mixed with rim		4588.69	98.1086	0.0142886		0.0570137	3.00531	0.379388	4.3378	0.0480386	2.67652	0.617021		491.072	66.3174	302.469	7.90864	326.588	12.1148	92.6149
2	magmatic		3252.52	79.9741	0.0117311		0.0565929	3.23424	0.529078	4.48207	0.068095	3.1049	0.692738		474.708	71.5768	424.669	12.7606	431.198	15.7483	98.4858
3	magmatic		3520.59	80.122	0.0127095		0.0558792	3.00543	0.484871	4.27363	0.0628393	2.62026	0.613123		446.574	66.8318	392.87	9.98681	401.409	14.1707	97.8727
4	magmatic		632.483	297.184	0.241975		0.0564087	3.11565	0.575361	4.2725	0.0740794	2.45086	0.573637		467.496	69.0351	460.686	10.8968	461.476	15.8456	99.8288
5	magmatic		1054.42	89.021	0.0458207		0.0567356	3.58719	0.538279	4.71892	0.0690962	2.94024	0.623074		480.279	79.3232	430.708	12.2501	437.289	16.7681	98.495
6	magmatic		2009.33	84.7096	0.0208786		0.0561401	2.93138	0.550317	4.14857	0.0711765	2.36173	0.569288		456.917	65.0668	443.24	10.1164	445.204	14.9538	99.5588
7	magmatic		816.412	61.8784	0.0371179		0.0565547	3.27356	0.573983	4.39162	0.0736719	2.50785	0.571054		473.218	72.4669	458.24	11.093	460.587	16.2626	99.4903
8	magmatic		4651.24	77.7022	0.0123957		0.0566144	3.58285	0.371102	5.08832	0.0474675	3.22034	0.632889		475.551	79.2918	298.955	9.40756	320.47	13.9848	93.2865
9	magmatic		3457.22	62.0193	0.0105531		0.05544	3.16711	0.506918	4.33155	0.0662275	2.76777	0.63898		429.008	70.6468	413.387	11.0825	416.375	14.7963	99.2824
10	magmatic		3048.48	104.037	0.0110644		0.0580035	3.07443	0.47561	4.31688	0.0594447	2.54776	0.590185		528.91	67.4065	372.247	9.21534	395.056	14.1289	94.2264
11.1	inherited core		531.211	1265	0.509651		0.0751797	3.07406	1.73738	4.22479	0.167979	2.47478	0.585777		1072.41	61.7816	1000.97	22.9444	1022.49	27.2332	95.3456
11.2	magmatic		803.798	79.1286	0.0475981		0.0570473	3.05615	0.580057	4.25228	0.0738705	2.42352	0.569935		492.371	67.4255	459.432	10.7469	464.498	15.852	98.9093
12.1	magmatic		532.654	48.5523	0.0494132		0.0564491	3.71597	0.477806	4.63345	0.0617353	2.64999	0.571926		469.081	82.3346	386.17	9.93299	396.567	15.2125	97.3784
12.2	mixed with rim		5879.26	181.904	0.00842073		0.0613317	3.08272	0.267534	4.24105	0.0315728	2.56079	0.60381		649.922	66.227	200.385	5.05249	240.72	9.08937	83.2439
13	magmatic		1633.72	72.7964	0.0232537		0.0560404	3.14256	0.568765	4.30105	0.0736201	2.54785	0.592378		452.972	69.8073	457.929	11.2626	457.215	15.8349	100.156
14	magmatic		536.561	70.5597	0.0616555		0.0562938	3.09705	0.572887	4.26381	0.0739668	2.43155	0.570276		462.978	68.6761	460.01	10.7956	459.88	15.7701	100.028
15	magmatic		1400.68	118.297	0.0362264		0.0565152	3.16841	0.579687	4.33729	0.0742578	2.52469	0.582088		471.67	70.155	461.757	11.2502	464.26	16.1625	99.4607
16	magmatic		509.356	64.3437	0.0653055		0.0569821	3.32734	0.575533	4.41471	0.0734015	2.50932	0.568401		489.847	73.4482	456.616	11.0616	461.587	16.3762	98.9231
17	magmatic		1518.09	78.236	0.029044		0.0563073	2.9986	0.571246	4.2239	0.0736526	2.45826	0.581988		463.51	66.4845	458.124	10.871	458.82	15.594	99.8482
18	magmatic		859.46	102.622	0.0573276		0.0567077	3.02284	0.575899	4.19337	0.0736849	2.38665	0.569149		479.191	66.8413	458.318	10.5587	461.822	15.5613	99.2412
19	magmatic		3171.61	61.507	0.011617		0.056272	3.04537	0.471887	4.21948	0.0606756	2.47298	0.586086		462.118	67.5389	379.733	9.11948	392.492	13.7366	96.7492
20	magmatic		253.409	50.2954	0.0959727		0.0578974	3.51779	0.586869	4.50678	0.0738919	2.5018	0.55512		524.897	77.1935	459.561	11.097	468.866	16.9253	98.0152
21	magmatic		1098.25	71.8444	0.0357078		0.0570825	3.39455	0.579882	4.50866	0.0737326	2.74557	0.608956		493.731	74.8837	458.604	12.1539	464.386	16.8047	98.755
22	magmatic		4336.67	66.4832	0.0111891		0.0559366	2.93177	0.339702	4.15787	0.0439446	2.40028	0.577287		448.852	65.1663	277.237	6.5134	296.946	10.7055	93.3628
23	magmatic		2772.41	73.4935	0.0116381		0.0565752	2.97171	0.546651	4.17357	0.0700955	2.38187	0.570704		474.019	65.7681	436.731	10.0578	442.8	14.9791	98.6294
24	magmatic		350.945	219.404	0.294862		0.0568532	3.53559	0.57322	4.57659	0.0729928	2.59949	0.567997		484.852	78.1189	454.161	11.3996	460.095	16.9334	98.7103
25	magmatic		1278.05	97.5131	0.0394282		0.058286	2.99217	0.55378	4.18924	0.0687855	2.39604	0.571951		539.546	65.4824	428.834	9.94074	447.47	15.1616	95.8354
26	magmatic		1070.69	189.99	0.0900694		0.0568909	1.95562	0.539015	3.98945	0.0685201	4.6785	0.395219		486.315	43.176	427.234	19.3402	437.775	14.1883	97.5922
27	magmatic		1781.37	83.9494	0.0239229		0.0562928	1.85988	0.543286	3.95717	0.0696668	4.67281	0.520476		462.94	41.2273	434.148	19.6189	440.589	14.1457	98.5381
28	magmatic		3367.07	81.7134	0.0120458		0.0573499	2.0977	0.516447	4.11317	0.0653532	4.77775	0.612492		504.024	46.1738	408.099	18.8937	422.775	14.2244	96.5286
29	magmatic		1104.94	60.1249	0.0253781		0.057081	2.00788	0.578236	4.01913	0.0730134	4.68551	0.372166		493.672	44.2742	454.285	20.5529	463.327	14.9529	98.0485
30	magmatic		283.53	51.5925	0.0898269		0.0576687	2.87651	0.563294	4.40762	0.0711863	4.78667	0.144134		516.21	63.1995	443.299	20.5062	453.668	16.1274	97.7143
31	magmatic		470.741	88.5622	0.0886062		0.0564256	2.19278	0.579496	4.10313	0.0742385	4.69542	0.270507		468.158	48.5666	461.641	20.9181	464.138	15.2866	99.4621
32	magmatic		931.202	46.8022	0.0245364		0.0558356	2.01742	0.548003	4.01299	0.0706937	4.6709	0.269718		444.839	44.8613	440.334	19.8809	443.688	14.4258	99.244
33	magmatic		1322.57	64.5766	0.0285232		0.0565168	2.92338	0.497204	4.46943	0.0638654	4.84508	0.239328		471.733	64.7229	399.091	18.7499	409.808	15.0719	97.3848
34	magmatic		1930.48	68.6141	0.0211667		0.0566325	1.97895	0.550611	3.98491	0.0705207	4.69802	0.387069		476.256	43.7671	439.292	19.9506	445.397	14.3688	98.6294
35	magmatic		890.273	150.266	0.0540638		0.0564195	1.96642	0.580261	3.99378	0.0744483	4.68562	0.421803		467.921	43.5525	462.9	20.9294	464.629	14.8916	99.6278
36	magmatic		419.722	351.078	0.340949		0.0568167	2.2089	0.553027	4.08287	0.0705858	4.68747	0.16383		483.432	48.7952	439.684	19.9229	446.978	14.7636	98.3682
37	magmatic		750.986	106.118	0.0554704		0.0574085	2.25009	0.561542	4.13059	0.0710574	4.71299	0.241877		506.269	49.5111	442.523	20.1564	452.53	15.0835	97.7887
38	magmatic		1379.04	85.364	0.0341128		0.056511	2.04494	0.523559	4.04172	0.0675592	4.72709	0.424188		471.506	45.2643	421.434	19.2844	427.526	14.1036	98.575
39	magmatic		575.635	173.703	0.143346		0.0570893	2.18102	0.581625	4.08984	0.0741146	4.70013	0.302398		493.993	48.0915	460.897	20.9066	465.505	15.2724	99.0101
40	magmatic		722.817	122.911	0.0902516		0.0562018	2.03164	0.579532	4.04535	0.0744659	4.68675	0.383245		459.35	45.0644	463.005	20.939	464.16	15.0719	99.7511

## Sheet: U-Pb OG49
							Isotopic ratios										Apparent ages
Crystal	Domain		U (ppm)	Pb (ppm)	Th/U		207Pb/206Pb	2σ%	207Pb/235U	2σ%	206Pb/238U	2σ%	ρ		207Pb/206U	2σ Abs	206Pb/238U	2σ Abs	207Pb/235U	2σ Abs	Conc (%)
25 µm spot size
1	magmatic		483.605	61.969	0.0633339		0.0569449	2.85032	0.559717	3.73589	0.0711405	2.27593	0.238501		488.409	62.9228	443.023	9.74422	451.342	13.6136	98.1568
2	magmatic		435.367	61.6038	0.0785863		0.0574903	4.56225	0.539065	5.22269	0.0693534	3.19891	0.158943		509.401	100.429	432.259	13.3742	437.808	18.5762	98.7325
3	magmatic		215.313	53.3579	0.13251		0.0567391	4.36259	0.546055	4.76975	0.0699481	2.97731	0.197719		480.415	96.5033	435.843	12.5474	442.409	17.1072	98.5158
4	magmatic		274.385	39.7603	0.0718601		0.0578067	3.47507	0.556853	4.19731	0.0696802	2.41831	0.151998		521.456	76.2994	434.229	10.1552	449.476	15.245	96.6077
5	magmatic		421.825	87.4405	0.105048		0.0566712	2.96023	0.546405	3.78474	0.0696323	2.30494	0.2019		477.769	65.4715	433.94	9.67285	442.639	13.5795	98.0348
6	magmatic		428.96	33.4876	0.0454884		0.0564963	3.82088	0.539088	4.37436	0.0701278	2.89697	0.239305		470.93	84.6362	436.925	12.2382	437.823	15.5587	99.7949
7	magmatic		924.463	963.089	0.403047		0.0563184	2.93119	0.548076	3.84903	0.0703945	2.596	0.511892		463.946	64.9833	438.532	11.0057	443.735	13.8375	98.8273
8	magmatic		438.555	51.3973	0.0625663		0.0571494	3.16426	0.546715	3.96137	0.0692929	2.39718	0.248292		496.313	69.7663	431.894	10.0141	442.842	14.2185	97.5278
9	magmatic		404.834	39.4842	0.0514924		0.0563243	4.68407	0.554267	4.88865	0.0721858	3.34906	0.213817		464.178	103.924	449.311	14.5353	447.788	17.7034	100.34
10	magmatic		1199.63	42.0656	0.0202804		0.0552545	3.63164	0.537083	4.6843	0.071096	3.15217	0.548744		421.53	81.1303	442.756	13.4879	436.5	16.621	101.433
11	magmatic		934.114	130.821	0.059796		0.0558069	3.07236	0.545042	3.90327	0.0718606	2.54141	0.361713		443.695	68.3561	447.355	10.9836	441.744	13.9822	101.27
12	magmatic		520.915	41.0977	0.0440052		0.0560661	2.84717	0.53974	3.74629	0.0699122	2.34757	0.36761		453.989	63.2277	435.627	9.88874	438.253	13.335	99.4008
13	magmatic		412.016	106.663	0.141985		0.056204	3.00106	0.548374	3.8241	0.0706495	2.3022	0.16238		459.437	66.586	440.067	9.79318	443.931	13.7526	99.1296
14	magmatic		840.304	95.8686	0.0452368		0.056647	2.7087	0.546195	3.6056	0.0697119	2.23938	0.161548		476.824	59.913	434.42	9.40775	442.501	12.9335	98.1737
15	magmatic		1037.89	56.3311	0.0283477		0.0555217	2.62105	0.541137	3.58035	0.070571	2.25762	0.359789		432.289	58.4217	439.595	9.59358	439.174	12.7657	100.096
16	magmatic		229.953	35.4943	0.082194		0.0571331	4.38472	0.561867	4.90023	0.0713631	2.72182	0.167393		495.682	96.7395	444.363	11.6873	452.741	17.9011	98.1495
17	magmatic		580.125	56.0081	0.0519302		0.0559597	2.74263	0.551065	3.66522	0.0714203	2.30165	0.378808		449.77	60.9486	444.707	9.89055	445.694	13.2229	99.7784
18	magmatic		475.822	54.2891	0.0573873		0.0578921	4.26966	0.541604	4.61919	0.0686288	3.0995	0.185948		524.693	93.7284	427.889	12.8319	439.482	16.4794	97.3622
19	magmatic		848.23	67.9308	0.0400397		0.0564629	2.95685	0.542292	3.88113	0.0689593	2.37325	0.30183		469.621	65.4886	429.883	9.86947	439.935	13.8574	97.7151
20	magmatic		921.856	89.3989	0.0554342		0.0554898	3.47653	0.542804	4.42177	0.071795	3.03383	0.478116		431.01	77.5317	446.961	13.1006	440.272	15.7977	101.519
21	magmatic		530.406	343.19	0.196665		0.0557603	2.79516	0.545042	3.68071	0.0709477	2.27746	0.285528		441.835	62.2027	441.863	9.7261	441.743	13.1849	100.027
22	magmatic		620.724	55.7698	0.0487406		0.0569004	3.15243	0.552627	4.02392	0.0704865	2.55654	0.44035		486.682	69.6204	439.086	10.8517	446.716	14.5437	98.2919
23	magmatic		405.719	40.3649	0.0537722		0.0558622	3.4525	0.554469	4.29427	0.0719085	2.53428	0.290278		445.896	76.796	447.644	10.9597	447.92	15.5542	99.9383

## Sheet: U-Pb OG9
							Isotopic ratios										Apparent ages
Crystal	Domain		U (ppm)	Pb (ppm)	Th/U		207Pb/206Pb	2σ%	207Pb/235U	2σ%	206Pb/238U	2σ%	ρ		207Pb/206U	2σ Abs	206Pb/238U	2σ Abs	207Pb/235U	2σ Abs	Conc (%)
25 µm spot size
1	magmatic		1789.44	121.383	0.0641496		0.0610573	2.79881	0.235966	4.3358	0.02817	4.8882	0.159104		640.286	60.218	179.085	8.63356	215.111	8.40527	83.2522
2	magmatic		1435	69.5973	0.0449664		0.0534727	2.29997	0.308465	4.20617	0.0420154	4.76073	0.420204		347.889	52.0256	265.313	12.3745	272.991	10.0687	97.1877
3	magmatic		1549.86	165.413	0.0957812		0.0558497	2.18776	0.301212	4.13311	0.0391662	4.7079	0.386527		445.398	48.6468	247.663	11.4386	267.347	9.71504	92.6374
4	magmatic		2504.18	163.446	0.0546829		0.0571619	2.3115	0.246969	4.14738	0.031401	4.73682	0.285194		496.796	50.946	199.311	9.29653	224.111	8.34066	88.9339
5	magmatic		1348.08	204.02	0.129587		0.0530604	2.02519	0.309243	4.00781	0.0421661	4.66359	0.21294		330.362	45.9495	266.245	12.1637	273.594	9.61234	97.3142
6	magmatic		807.357	97.3648	0.122988		0.0543945	4.29905	0.250469	5.49116	0.0336002	5.23652	0.252887		386.41	96.6645	213.042	10.9737	226.957	11.1684	93.8686
7	inherited core		642.633	2848.89	0.457083		0.131965	1.79284	5.78916	3.91408	0.317383	4.66273	0.517767		2123.49	31.4078	1776.94	72.4183	1944.79	33.9016	91.5846
8	magmatic		3016.72	283.017	0.0953428		0.0548974	2.27065	0.251887	4.08344	0.0334709	4.74777	0.239696		407.04	50.8297	212.235	9.91237	228.108	8.34269	93.0416
9	magmatic		1711.63	204.719	0.105256		0.0534496	2.42131	0.283594	4.18582	0.0387821	4.74554	0.326987		346.914	54.7817	245.279	11.4212	253.504	9.39058	96.7555
10	magmatic		1736.69	103.714	0.0507532		0.0526741	2.07546	0.296419	4.02708	0.0409162	4.69791	0.334889		313.762	47.2301	258.51	11.9043	263.599	9.3496	98.0692
11	magmatic		726.446	331.671	0.381741		0.0533346	2.52061	0.307202	4.25527	0.0420813	4.74652	0.209483		342.04	57.0795	265.721	12.3561	272.01	10.1544	97.6879
12	magmatic		1529.4	193.451	0.152501		0.0559033	2.30584	0.27803	4.17802	0.0363351	4.74173	0.320024		447.531	51.2549	230.076	10.7172	249.094	9.22918	92.3652
13.1	inherited core		488.468	379.299	0.212864		0.0744394	3.28032	0.951689	4.79	0.0925994	4.71208	0.110664		1052.5	66.1289	570.892	25.7442	678.982	23.7208	84.0807
13.2	magmatic		1383.02	69.7832	0.0393917		0.0525639	2.07436	0.306418	4.04438	0.0422707	4.69452	0.266488		308.996	47.2454	266.893	12.2735	271.401	9.63225	98.3388
14	magmatic		746.868	119.043	0.136957		0.0530888	2.19641	0.308186	4.11864	0.0422143	4.71259	0.339215		331.576	49.8258	266.544	12.305	272.774	9.85235	97.716
15	magmatic		2434.73	336.246	0.124409		0.0538225	2.08748	0.284312	4.11587	0.0384458	4.75814	0.557182		362.614	47.0934	243.192	11.3559	254.072	9.25182	95.7177
16	magmatic		2117.55	741.109	0.313011		0.0532427	2.24601	0.290006	4.17377	0.0396222	4.81366	0.445911		338.135	50.8923	250.491	11.8265	258.564	9.52765	96.8778
17	magmatic		1612.15	135.202	0.128546		0.0531284	2.83604	0.260835	4.77792	0.0357444	5.05457	0.592959		333.264	64.3295	226.401	11.245	235.339	10.0367	96.2018
18	magmatic		3479.03	287.647	0.0807607		0.0588056	2.24008	0.236805	4.13468	0.0292695	4.80445	0.407768		558.924	48.8508	185.974	8.8074	215.801	8.0384	86.1789
19	magmatic		2971.77	357.994	0.109711		0.0642082	3.88828	0.258396	5.24519	0.0292918	4.87261	0.165581		747.547	82.2328	186.114	8.93897	233.373	10.9365	79.7495
20	inherited core		603.044	128.289	0.110057		0.0568653	2.76802	0.408929	4.40644	0.052206	4.82162	0.225576		485.32	61.1366	328.051	15.4217	348.103	12.9867	94.2395
21.1	magmatic		2360.12	155.78	0.0629063		0.0547975	2.24791	0.243771	4.09747	0.032198	4.73624	0.226536		402.961	50.3562	204.29	9.52397	221.504	8.15449	92.2287
21.2	magmatic		881.657	204.558	0.192441		0.0533741	2.26335	0.309699	4.09246	0.0422192	4.71639	0.212266		343.714	51.2346	266.574	12.3163	273.948	9.82643	97.3085
22	inherited core		729.354	138.818	0.14326		0.0576771	3.13108	0.451452	4.54179	0.0570363	4.87104	0.128795		516.532	68.7952	357.576	16.9435	378.296	14.3448	94.5229
23	magmatic		792.04	102.119	0.11854		0.0548473	3.38627	0.293627	4.79065	0.0389768	4.84346	0.213624		404.995	75.8598	246.488	11.7132	261.41	11.0415	94.2915
24	magmatic		901.562	139.007	0.142726		0.0550745	4.34629	0.291282	5.29483	0.0385081	5.29665	0.192069		414.242	97.2532	243.579	12.6609	259.568	12.1282	93.8402

## Sheet: U-Pb PG3
							Isotopic ratios										Apparent ages
Crystal	Domain		U (ppm)	Pb (ppm)	Th/U		207Pb/206Pb	2σ%	207Pb/235U	2σ%	206Pb/238U	2σ%	ρ		207Pb/206U	2σ Abs	206Pb/238U	2σ Abs	207Pb/235U	2σ Abs	Conc (%)
25 µm spot size
1	core		820.237	465.019	0.14989		7.85587	3.40009	1.19447	3.48	0.127293	3.40009	0.355577		854.021	39.6741	772.406	24.7502	798.033	19.2357	96.7888
2	core		315.332	108.092	0.127815		10.0266	3.61265	0.821003	4.05933	0.0997352	3.61265	0.215467		598.665	63.3545	612.857	21.1206	608.608	18.5852	100.698
3	core		68.5449	314.198	0.343939		2.26131	3.43798	11.0132	3.34149	0.442222	3.43798	0.19433		2657.73	31.3386	2360.58	67.9589	2524.25	31.1144	94.9779
4	core		149.897	91.3128	0.240806		10.4147	3.5078	0.817966	3.98183	0.0960186	3.5078	0.126677		683.463	62.957	591.034	19.8103	606.913	18.1932	97.3837
5	core		838.755	77.1444	0.0218227		7.11133	3.34197	1.35718	3.25996	0.140621	3.34197	0.229797		924.866	32.4361	848.171	26.5602	870.658	19.0607	97.4172
6	core		312.023	436.601	0.582925		12.1288	6.68439	0.705889	7.03509	0.0824483	6.68439	0.52305		741.646	132.001	510.72	32.8215	542.302	29.567	94.1762
7	core		284.052	113.811	0.173852		11.6023	3.59618	0.70268	3.90011	0.0861897	3.59618	0.242624		583.868	58.8272	532.963	18.3955	540.39	16.3444	98.6255
8	core		810.382	177.075	0.0769841		10.2795	3.38407	0.826052	3.37479	0.0972812	3.38407	0.380821		655.752	36.7491	598.456	19.3406	611.419	15.5026	97.8798
9	core		957.43	1148.2	0.314575		7.17423	3.46315	1.31563	3.46804	0.139388	3.46315	0.542183		876.344	37.2517	841.2	27.3115	852.597	20.0094	98.6633
10	core		368.144	939.695	0.257011		3.00628	3.37004	5.65784	3.25695	0.332637	3.37004	0.427149		1998.93	26.8797	1851.15	54.2277	1924.96	28.1106	96.2997
11	core		513.994	947.894	0.40231		5.91893	3.46922	1.64667	3.47271	0.168949	3.46922	0.47702		943.156	37.8077	1006.32	32.3232	988.273	21.9418	104.784
12	core		1986.97	161.773	0.0306416		10.2843	3.61204	0.821646	3.5665	0.0972353	3.61204	0.740228		659.491	36.004	598.186	20.6346	608.967	16.3354	98.2297
13	core		982.664	202.956	0.0780022		10.2617	3.50616	0.810971	3.43312	0.0974496	3.50616	0.461683		622.127	39.8246	599.445	20.07	602.999	15.6116	99.4107
14	core		694.235	2778.58	0.371634		2.57927	3.40859	7.19609	3.28182	0.387707	3.40859	0.610154		2156	25.2923	2112.19	61.3921	2136.02	29.2654	99.0877
15	core		150.894	504.565	0.878085		7.30226	3.54909	1.28857	3.95229	0.136944	3.54909	0.24784		887.31	57.8272	827.358	27.5576	840.661	22.5992	98.4175
16	core		167.322	836.919	0.638515		3.32644	3.54629	4.46509	3.56524	0.300622	3.54629	0.357578		1762.51	39.4952	1694.39	52.8411	1724.51	29.5852	97.8439
17	core		58.7502	39.0949	0.191887		7.83009	3.57379	1.18116	4.29775	0.127712	3.57379	0.124808		867.869	71.4286	774.802	26.0906	791.852	23.6358	97.8468
18	core		396.692	144.827	0.134775		10.3249	3.41524	0.807273	3.48175	0.0968533	3.41524	0.300666		613.308	42.2707	595.941	19.4405	600.923	15.7928	99.171
19	core		75.9987	72.2513	0.356237		10.2748	3.66815	0.827504	4.66625	0.0973257	3.66815	0.211941		676.963	78.1723	598.717	20.9729	612.226	21.4573	97.7935
20	core		737.952	371.157	0.120097		6.64249	3.49755	1.42185	3.47085	0.150546	3.49755	0.5897		885.708	36.4169	904.023	29.5019	898.139	20.6934	100.655
21	core		284.706	453.079	0.617964		15.6967	3.79311	0.693083	4.87216	0.0637078	3.79311	0.379922		1167.12	73.7355	398.135	14.6449	534.651	20.2543	74.4664
22	core		2136.68	839.046	0.159912		10.1568	4.21393	0.810614	4.51938	0.0984561	4.21393	0.766914		645.096	50.5846	605.355	24.3482	602.799	20.5474	100.424
23	core		87.9877	233.059	0.568928		5.80099	3.4545	1.80462	3.79659	0.172384	3.4545	0.191067		1096.36	50.9625	1025.23	32.7442	1047.13	24.8097	95.5097
24	core		98.1199	132.685	0.538593		9.90365	4.03511	0.829712	4.87199	0.100973	4.03511	0.296657		621.728	84.7907	620.108	23.8563	613.452	22.4363	101.085
25	core		1253.14	123.616	0.00741238		2.25684	3.3414	10.6741	3.22536	0.443098	3.3414	0.603343		2590.67	22.6788	2364.49	66.1403	2495.17	29.9531	96.3139
26	core		172.573	118.717	0.227197		9.18985	3.69604	0.971945	4.19057	0.108816	3.69604	0.192921		763.742	64.4663	665.866	23.3824	689.466	20.9755	96.5771
27	core		66.9517	23.4054	0.117314		8.91941	3.96843	1.02815	5.80425	0.112115	3.96843	0.0251799		836.921	113.112	685.019	25.7901	718.002	29.8853	95.4063
28	core		755.854	2016.95	0.194814		1.86093	3.45743	14.165	3.29411	0.537364	3.45743	0.836998		2746.33	21.9006	2772.41	77.9084	2760.81	31.2521	100.527
29	core		257.598	179.657	0.198305		6.59828	4.09479	1.45595	4.44473	0.151555	4.09479	0.504253		924.481	62.5648	909.672	34.7407	912.338	26.761	99.7078
30	core		419.125	470.04	0.394479		9.60706	3.36527	0.879333	3.4718	0.10409	3.36527	0.163789		645.538	43.1477	638.334	20.4524	640.623	16.4958	99.6428
31	core		180.722	822.005	0.491224		3.08248	3.41994	5.30285	3.31268	0.324415	3.41994	0.363937		1925.48	30.2388	1811.25	54.0037	1869.32	28.307	97.0833
32	core		823.981	548.521	0.236851		10.3756	3.35958	0.826018	3.36231	0.09638	3.35958	0.32938		674.05	36.6722	593.159	19.0384	611.4	15.4449	97.0165
33	core		553.88	631.368	0.446985		11.1256	3.38701	0.749941	3.52089	0.0898831	3.38701	0.159821		611.356	45.3058	554.846	18.0067	568.19	15.3221	97.6514
34	core		416.263	404.723	0.307277		10.3931	3.39716	0.813309	3.46104	0.0962181	3.39716	0.161786		631.205	41.6731	592.207	19.2219	604.308	15.7636	97.9975
35	core		318.587	159.31	0.197926		10.7628	4.07294	0.797301	4.3137	0.0929129	4.07294	0.404126		693.799	67.9848	572.741	22.3212	595.305	19.4328	96.2097
36	core		502.879	783.633	0.370298		7.73873	3.45537	1.27572	3.4644	0.12922	3.45537	0.505088		966.706	37.0619	783.415	25.4899	834.944	19.7219	93.8285
37	core		1260.94	2055.6	0.203365		3.10179	3.31308	5.47489	3.16856	0.322394	3.31308	0.487688		1987.83	23.1784	1801.41	52.0698	1896.67	27.2107	95.4141
38	core		2374.01	979.051	0.149692		11.0533	3.34327	0.786968	3.29493	0.0904705	3.34327	0.439141		695.291	32.6614	558.319	17.8807	589.451	14.7349	94.7185
39	core		222.674	687.436	0.750569		6.06288	3.42351	1.7517	3.52903	0.164938	3.42351	0.178727		1119.96	42.5543	984.161	31.2472	1027.79	22.8148	95.755
40	core		412.36	672.46	0.482977		8.0018	3.51239	1.24407	4.00299	0.124972	3.51239	0.320152		983.648	54.5733	759.117	25.1532	820.726	22.5369	92.4934
41	core		253.063	254.176	0.29842		6.69331	3.52357	1.3834	3.56555	0.149403	3.52357	0.498352		842.947	40.2561	897.616	29.5251	881.887	21.0169	101.783
42	core		777.782	637.996	0.183788		6.90682	3.39132	1.4505	3.39113	0.144784	3.39132	0.280389		982.782	37.3075	871.66	27.6495	910.08	20.3843	95.7784
43	core		70.0247	455.241	0.539329		1.80981	3.38745	18.191	3.24372	0.552543	3.38745	0.439386		3106.3	23.876	2835.74	77.7204	2999.89	31.2298	96.5744
44	core		1349.46	445.945	0.0149575		2.0101	3.30543	15.2931	3.16998	0.497488	3.30543	0.652985		2988.27	20.303	2602.99	70.7919	2833.67	30.2208	94.8266
45	core		438.271	96.3455	0.0665631		8.9475	3.45715	0.982238	3.62592	0.111763	3.45715	0.283197		713.015	46.1851	682.979	22.404	694.752	18.2455	98.3055
46	core		139.027	82.0832	0.201993		9.22331	3.53132	0.970984	4.07265	0.108421	3.53132	0.108755		748.197	61.9617	663.571	22.2672	688.971	20.3748	96.3134
47	core		201.621	676.098	0.299707		2.34762	3.38339	10.0272	3.2886	0.425963	3.38339	0.461534		2549.78	25.5779	2287.49	65.1551	2437.29	30.3728	95.5884
48	core		1584.23	2863.65	0.247577		4.37133	3.38027	3.70348	3.25419	0.228763	3.38027	0.541034		1901.15	26.3081	1328.02	40.5689	1572.12	26.0231	82.693
49	core		215.529	202.882	0.327323		9.02063	3.41388	0.949072	3.64706	0.110857	3.41388	0.174618		681.273	48.7697	677.723	21.9621	677.619	18.0339	100.015
50	core		301.029	436.369	0.445746		9.15996	3.40913	0.977804	3.68739	0.109171	3.40913	0.0881352		762.864	50.5091	667.93	21.6307	692.478	18.5125	96.4551
51	core		236.834	219.964	0.341646		9.79758	3.37628	0.854316	3.58021	0.102066	3.37628	0.196389		630.424	47.0195	626.505	20.1573	627.015	16.7499	99.9187
52	core		207.41	176.562	0.312172		9.79812	3.41681	0.873576	3.65869	0.10206	3.41681	0.102497		676.124	51.0115	626.472	20.3982	637.507	17.3232	98.2691
53	core		962.265	9.47695	0.00270645		10.8278	3.41562	0.763922	3.46109	0.092355	3.41562	0.263227		613.2	42.9465	569.45	18.616	576.27	15.2211	98.8164
54	core		295.315	780.681	0.580269		5.9896	3.40391	1.71615	3.48066	0.166956	3.40391	0.190194		1046.16	40.2817	995.319	31.3941	1014.59	22.3338	98.1008
55	core		257.047	110.494	0.127454		13.0576	3.41119	0.721424	3.60128	0.076584	3.41119	0.266236		876.714	45.0006	475.7	15.6428	551.507	15.3258	86.2546
56	core		189.329	437.344	0.243584		3.05839	3.4161	5.14423	3.33216	0.32697	3.4161	0.451836		1856.33	29.5032	1823.68	54.2633	1843.44	28.3348	99.3055
57	core		1000.45	3.92313	0.0014277		9.44613	3.47663	0.906039	3.9877	0.105863	3.47663	0.466859		705.076	49.8863	648.68	21.4547	654.95	19.2495	99.0427
58	core		771.64	857.283	0.3663		9.09314	3.17489	0.950157	3.69962	0.109973	3.17489	0.242045		673.244	44.2023	672.591	20.2778	678.185	18.3046	99.1752
59	core		1805.59	1452.71	0.312734		10.0297	3.31665	0.866626	4.00387	0.0997036	3.31665	0.520743		720.079	45.7443	612.672	19.3845	633.734	18.8771	96.6765
60	core		1117.73	1624.94	0.212076		5.01741	3.27911	2.81255	3.62348	0.199306	3.27911	0.87772		1669.6	32.5438	1171.59	35.1293	1358.89	27.1484	81.39
61	core		1752.63	786.107	0.183592		11.8941	3.2967	0.690576	3.79177	0.0840755	3.2967	0.521525		581.486	44.2306	520.403	16.4819	533.147	15.7283	97.6097
62	core		374.414	22.8356	0.0210003		9.5899	3.15352	0.878501	3.65679	0.104276	3.15352	0.182376		637.182	42.9892	639.421	19.1966	640.173	17.3662	99.8826
63	core		131.174	142.927	0.331074		9.0276	3.37857	0.923818	4.5537	0.110771	3.37857	0.242605		611.568	73.1524	677.227	21.7198	664.377	22.2068	101.934
64	core		489.143	416.616	0.192688		6.36524	3.16562	1.52309	3.64532	0.157103	3.16562	0.257919		931.17	40.0533	940.659	27.7072	939.719	22.3474	100.1
65	core		493.032	75.6622	0.0288439		4.90598	3.26885	3.09761	3.73371	0.203833	3.26885	0.657681		1778.75	33.6774	1195.88	35.68	1432.1	28.667	80.5116
66	core		825.691	582.237	0.258956		9.89262	3.167	0.840936	3.66594	0.101086	3.167	0.0871653		612.051	44.8763	620.767	18.7429	619.662	17.0052	100.178
67	core		425.382	824.857	0.719961		10.1775	3.20403	0.809258	3.65903	0.0982557	3.20403	0.30741		589.216	42.9081	604.178	18.4786	602.038	16.6196	100.356
68	core		3103.72	3773.84	0.508631		11.178	3.11978	0.735684	3.49067	0.0894614	3.11978	0.497497		577.22	34.9332	552.351	16.5146	559.884	15.0242	98.6546
69	core		966.058	460.64	0.117898		7.21774	3.18908	1.3171	3.58983	0.138548	3.18908	0.360255		896.523	37.9851	836.444	25.0169	853.245	20.7223	98.031
70	core		152.83	685.45	0.52447		3.3021	3.17117	4.94931	3.65141	0.302838	3.17117	0.49101		1935.67	32.6545	1705.37	47.5188	1810.71	30.8533	93.5443
71	core		1002.75	279.969	0.101936		10.0465	3.14058	0.922861	3.55055	0.0995368	3.14058	0.355241		832.971	36.6985	611.694	18.3275	663.872	17.3044	92.1404
72	core		163.088	154.397	0.328718		8.8381	3.27932	0.96837	4.0129	0.113147	3.27932	0.129102		666.681	56.0242	690.996	21.4878	687.623	20.0484	100.49
73	core		316.73	485.587	0.541603		9.29768	3.17418	0.934623	3.84631	0.107554	3.17418	0.180957		707.693	49.7756	658.525	19.8706	670.064	18.8697	98.278
74	core		868.267	42.3217	0.013794		9.40546	3.12199	0.896632	3.54659	0.106321	3.12199	0.317952		639.826	37.3851	651.347	19.3415	649.926	17.026	100.219
75	core		214.793	215.193	0.0742478		2.55637	3.18812	7.98152	3.60431	0.39118	3.18812	0.409822		2327.36	31.7522	2128.3	57.7906	2228.94	32.5339	95.7711
76	core		272.768	552.301	0.195918		2.4167	3.41266	8.03511	3.84973	0.413787	3.41266	0.933138		2222.4	28.2943	2232.21	64.39	2234.98	34.7767	100.566
77	core		384.412	337.194	0.266836		8.15982	3.17305	1.10372	3.78377	0.122552	3.17305	0.32891		778.613	45.0024	745.234	22.3311	755.15	20.1597	98.6869
78	core		2878.03	1711.86	0.0751684		3.10668	3.46731	5.47735	3.67359	0.321887	3.46731	0.694032		2019.61	31.8141	1798.94	54.429	1897.05	31.5525	93.9314
79	core		910.203	2101.57	0.376132		4.4215	3.25309	2.68986	3.62231	0.226168	3.25309	0.527272		1351.97	35.6396	1314.38	38.6812	1325.67	26.8186	98.0545
80	core		111.12	55.0617	0.18224		8.82185	3.44038	0.965352	4.64921	0.113355	3.44038	0.099057		691.505	80.8542	692.203	22.5805	686.065	23.1916	100.895
81	core		1294.78	1165.89	0.321293		10.1968	3.23365	0.821992	3.74122	0.0980697	3.23365	0.428907		637.654	43.8107	603.087	18.6173	609.159	17.1398	99.0031
82	core		410.083	530.176	0.155393		2.76877	3.31482	6.14615	3.75096	0.361171	3.31482	0.571478		2013.2	35.0251	1987.72	56.7008	1996.83	32.7683	99.1865
83	core		139.81	895.367	0.643985		2.46787	3.15798	9.41994	3.53641	0.405209	3.15798	0.453225		2545.62	28.3664	2192.98	58.7052	2379.77	32.4731	93.4852
84	core		504.346	120.142	0.0637125		9.09348	3.35338	0.967621	4.19146	0.109969	3.35338	0.231383		745.797	61.093	672.567	21.4172	687.237	20.9325	97.8654
85	core		255.251	94.6127	0.138086		8.76904	3.62483	0.997952	4.26463	0.114038	3.62483	0.269207		765.506	65.6007	696.154	23.9197	702.769	21.6323	99.0587
86	core		311.545	76.5487	0.0777691		7.97729	3.17688	1.12353	3.76691	0.125356	3.17688	0.22193		765.436	45.7203	761.317	22.8127	764.666	20.2395	99.5621
87	core		993.456	826.924	0.252756		9.03057	3.32367	1.0152	3.90246	0.110735	3.32367	0.401184		825.114	42.5271	677.015	21.3605	711.495	19.9644	95.1538
88	core		184.242	60.3102	0.0764328		7.05213	3.34519	1.3449	4.02298	0.141801	3.34519	0.268011		891.917	53.0728	854.839	26.7812	865.352	23.4326	98.7852
89	core		141.357	518.897	0.830044		6.10283	3.47323	1.64469	4.42353	0.163858	3.47323	0.102762		1020.49	69.3868	978.184	31.5227	987.513	27.9394	99.0553
90	core		349.904	487.216	0.338645		6.62117	3.61996	1.49503	4.26352	0.151031	3.61996	0.326297		983.473	55.4761	906.739	30.6199	928.367	25.9458	97.6703
91	core		116.462	94.0887	0.306295		10.0776	3.39767	0.804115	4.33472	0.0992298	3.39767	0.257436		583.847	67.6758	609.894	19.7722	599.147	19.62	101.794
92	core		279.416	2557.97	0.740149		1.88905	3.12564	15.2936	3.46683	0.529365	3.12564	0.565916		2898.48	25.5885	2738.78	69.7458	2833.71	33.0528	97.7652
93	core		192.78	704.235	0.387529		2.63315	3.1629	6.78487	3.56124	0.379773	3.1629	0.346966		2085.74	31.1553	2075.22	56.1218	2083.75	31.5254	99.9048
94	core		698.559	273.94	0.139398		10.2064	3.16708	0.823657	3.65962	0.0979776	3.16708	0.335088		626.545	41.538	602.546	18.2185	610.087	16.7845	98.764
95	core		86.2592	49.4872	0.144927		6.02904	4.12178	1.69238	5.87908	0.165864	4.12178	0.192005		1032.02	107.386	989.282	37.8018	1005.66	37.5404	98.3712
96	core		940.466	555.655	0.202689		8.78911	3.16853	0.993906	3.61264	0.113777	3.16853	0.230978		722.596	39.9684	694.647	20.8658	700.711	18.287	99.1345
97	core		318.972	505.867	0.607909		10.1189	3.48366	0.830646	4.30166	0.0988254	3.48366	0.324104		643.107	64.0788	607.521	20.1974	613.971	19.8213	98.9496
98	core		556.587	531.838	0.374403		12.6274	3.20831	0.721096	4.07376	0.0791931	3.20831	0.290435		801.558	54.1185	491.305	15.1769	551.314	17.3323	89.1153
99	core		96.4445	113.707	0.296359		7.08871	3.47349	1.30378	4.24147	0.141069	3.47349	0.269323		830.994	60.7447	850.707	27.6827	847.389	24.3777	100.392
100	core		729.048	675.238	0.309529		9.27902	3.1879	0.930003	3.69266	0.10777	3.1879	0.1211		695.768	45.5113	659.784	19.9928	667.636	18.0693	98.8238
101	core		370.834	274.81	0.300173		10.2811	3.72208	0.819211	4.49746	0.0972655	3.72208	0.439583		660.496	63.8322	598.364	21.2693	607.608	20.5669	98.4786
102	core		317.656	310.652	0.259963		8.80337	3.21611	1.00367	3.76243	0.113593	3.21611	0.413884		748.235	43.0966	693.58	21.1483	705.672	19.1388	98.2865
103	core		60.9298	35.552	0.226468		10.986	3.60852	0.724217	5.26244	0.0910251	3.60852	0.0209124		546.47	101.386	561.597	19.4077	553.153	22.4473	101.527
104	core		120.451	589.108	1.01469		6.19607	3.67212	2.51924	5.78899	0.161393	3.67212	0.356883		1849.19	81.027	964.511	32.896	1277.6	42.1019	75.4939
105	core		1667.38	775.838	0.0552301		3.32811	3.29927	4.96204	3.5865	0.30047	3.29927	0.730742		1941.13	29.7438	1693.64	49.1412	1812.88	30.3176	93.3929
106	core		941.849	853.991	0.349878		9.79969	4.00497	0.856062	4.37288	0.102044	4.00497	0.409241		688.825	69.9523	626.377	23.9061	627.971	20.4818	99.7462
107	core		362.039	608.617	0.329293		6.22273	3.24351	1.68349	3.8059	0.160701	3.24351	0.179429		1096.8	46.4007	960.672	28.9491	1002.3	24.2483	95.8464
108	core		417.788	115.221	0.0627461		6.12207	3.24205	1.64443	3.64299	0.163344	3.24205	0.559731		1011.86	37.2585	975.331	29.3451	987.415	23.0062	98.7762
109	core		455.837	515.448	0.457573		11.0716	3.71622	0.765515	4.65733	0.0903208	3.71622	0.34655		668.201	71.2012	557.434	19.8452	577.187	20.5073	96.5778
110	core		1128.85	971.451	0.227779		7.6586	3.34242	1.23006	3.65566	0.130572	3.34242	0.517563		877.345	40.3801	791.129	24.8848	814.366	20.4769	97.1466
111	core		543.314	103.888	0.0731512		11.9818	3.21776	0.686972	3.7148	0.0834601	3.21776	0.372856		580.811	44.0531	516.743	15.9786	530.979	15.3613	97.3188
112	core		500.403	362.413	0.266409		10.2718	3.30164	0.812592	3.82715	0.097354	3.30164	0.380239		620.19	48.4437	598.884	18.8824	603.907	17.4229	99.1682
113	core		391.922	155.647	0.125881		9.63082	2.24199	0.828633	9.80969	0.103833	2.24199	0.278198		615.027	110.004	636.834	13.5952	612.853	45.1655	103.913
114	core		367.893	296.056	0.201025		6.66277	2.13263	1.39973	9.57776	0.150088	2.13263	0.440078		965.479	92.7975	901.455	17.9411	888.822	56.7843	101.421
115	core		1929.22	2763.01	0.185622		3.37778	3.21692	4.77007	9.8946	0.296052	3.21692	0.881961		1988.58	78.0578	1671.7	47.371	1779.65	83.2422	89.4931
116	core		879.433	390.466	0.144441		10.1681	1.95105	0.810907	9.50093	0.0983466	1.95105	0.544516		660.695	92.8192	604.712	11.2618	602.962	43.2248	100.29
117	core		830.814	1233.39	0.363224		7.00159	1.81705	1.41597	9.42116	0.142825	1.81705	0.438227		944.686	87.7774	860.616	14.6389	895.669	56.1227	96.0864
118	core		386.543	1100.78	0.946659		8.98755	1.95897	0.966458	9.53088	0.111265	1.95897	0.19342		672.221	98.4387	680.09	12.6441	686.637	47.5969	99.0466
119	core		146.38	84.1474	0.161227		10.0248	2.83547	0.835476	9.95341	0.099753	2.83547	0.150018		674.845	121.467	612.961	16.5797	616.646	46.0346	99.4024
120	core		42.7774	349.904	1.0027		3.59444	2.26237	4.43671	9.58769	0.278207	2.26237	0.17533		1897.09	86.2291	1582.33	31.7434	1719.22	79.6081	90.624
121	core		267.222	194.298	0.259055		9.78062	2.09106	0.839622	9.6303	0.102243	2.09106	0.223272		607.912	103.03	627.541	12.5038	618.937	44.6586	101.39
122	core		210.225	70.976	0.12872		9.78131	2.04752	0.835161	9.59075	0.102236	2.04752	0.290257		617.272	100.783	627.498	12.2426	616.472	44.346	101.789
123	core		365.578	101.493	0.0723145		7.97096	2.00489	1.09692	9.60795	0.125455	2.00489	0.259747		730.225	99.106	761.888	14.4069	751.858	51.0763	101.334
124	core		82.3601	70.6879	0.263754		8.00591	2.45183	1.08011	10.0419	0.124908	2.45183	0.0299421		739.479	123.064	758.75	17.5502	743.688	52.9932	102.025
125	core		281.301	339.786	0.23887		6.70018	2.1361	1.44439	9.5856	0.14925	2.1361	0.383257		806.241	95.477	896.756	17.883	907.547	57.5743	98.811
126	core		266.374	614.222	0.510171		10.0091	3.80348	0.878733	10.8467	0.0999092	3.80348	0.210726		639.775	154.316	613.877	22.2715	640.298	51.5574	95.8736
127	core		707.255	1448.03	0.230083		5.68694	1.96935	1.91043	9.4499	0.175841	1.96935	0.586507		1019.98	86.9832	1044.22	18.9852	1084.73	63.0651	106.348
128	core		571.73	304.972	0.0925484		9.77984	1.86668	0.913045	9.47427	0.102251	1.86668	0.350672		613.612	95.1417	627.588	11.1629	658.675	45.9451	95.2803
129	core		150.183	464.164	0.54164		10.1715	2.09532	0.876741	9.69005	0.0983137	2.09532	0.0186781		643.992	108.673	604.519	12.0908	639.221	45.996	94.5712
130	core		340.84	633.213	0.354487		10.7693	2.05725	0.819897	9.53759	0.0928563	2.05725	0.381562		612.84	98.4402	572.408	11.2682	607.991	43.6564	94.1474
131	core		1449.9	500.547	0.0275856		3.52114	2.11292	7.1369	9.48746	0.283999	2.11292	0.874591		2585.3	70.1429	1611.47	30.127	2128.66	84.6907	82.3369
132	core		352.93	321.021	0.142313		5.75979	1.93042	1.82745	9.44351	0.173618	1.93042	0.390866		1021.92	88.6748	1032.01	18.4094	1055.37	62.0518	103.273

## Sheet: U-Pb PG41
							Isotopic ratios										Apparent ages
Crystal	Domain		U (ppm)	Pb (ppm)	Th/U		207Pb/206Pb	2σ%	207Pb/235U	2σ%	206Pb/238U	2σ%	ρ		207Pb/206U	2σ Abs	206Pb/238U	2σ Abs	207Pb/235U	2σ Abs	Conc (%)
25 µm spot size
1	overgrowth		191.886	51.0342	0.0078363		0.0951426	4.09927	0.6564	4.3661	0.0502442	2.63963	0.0818082		1530.05	77.2602	316.021	8.14063	512.409	17.5699	61.6735
2	core		380.722	196.415	0.181287		0.0609063	2.40112	0.874177	3.09204	0.10382	2.27915	0.38638		634.957	51.7011	636.757	13.8189	637.833	14.6452	99.8313
3	core		575.19	364.396	0.231798		0.0612371	2.43253	0.85595	3.33751	0.101363	2.29466	0.11364		646.605	52.2765	622.395	13.6141	627.909	15.6304	99.1217
4	core		394.799	717.538	0.415984		0.0759166	2.3954	1.68145	3.07381	0.160954	2.37156	0.389205		1091.97	47.9919	962.075	21.1953	1001.53	19.5738	96.0605
5	core		452.829	423.334	0.232245		0.065837	2.31497	1.22506	3.00136	0.13458	2.29922	0.372297		800.255	48.5181	813.938	17.581	812.087	16.7805	100.228
6	core		503.945	308.898	0.187106		0.066166	2.94195	1.23091	3.74784	0.137125	2.94109	0.567931		810.69	61.5673	828.384	22.8632	814.754	20.9999	101.673
7	overgrowth		709.183	7.28998	0.00412697		0.0545921	2.62823	0.465478	3.36288	0.061211	2.3253	0.37464		394.548	58.9696	382.986	8.64618	388.06	10.8462	98.6924
8	core		697.73	502.54	0.283924		0.0607861	2.45903	0.851974	3.14578	0.10048	2.27869	0.272851		630.707	52.9863	617.22	13.4122	625.732	14.6954	98.6396
9	core		1600.31	26.8575	0.00752946		0.0593331	2.3444	0.735758	3.21677	0.091239	2.80382	0.702324		578.362	50.9596	562.861	15.1123	559.927	13.8459	100.524
10	core		333.699	223.947	0.0846654		0.10471	5.09126	2.48377	6.83462	0.175944	6.15381	0.725295		1708.41	93.8075	1044.78	59.3557	1267.32	49.5166	74.1811
11	core		210.98	193.949	0.254339		0.0685636	2.52548	1.35859	3.13907	0.143622	2.30141	0.245012		884.71	52.2293	865.114	18.6317	871.265	18.3618	99.294
12	core		1621.72	2387.63	0.613763		0.0625054	2.22419	0.865256	3.08247	0.100657	2.52092	0.676226		690.488	47.4515	618.258	14.8617	632.988	14.5199	97.673
13	core		557.474	462.366	0.207668		0.0709964	2.14708	1.54482	2.86805	0.157232	2.21087	0.304053		956.389	43.9071	941.374	19.3643	948.427	17.6799	99.2563
14	core		437.21	148.172	0.143273		0.0603869	2.6058	0.768422	3.22515	0.0926389	2.34921	0.293099		616.496	56.2847	571.125	12.8398	578.857	14.2306	98.6643
15	core		467.966	15.2634	0.00529159		0.0611104	2.32519	0.941583	2.99865	0.110991	2.21568	0.151177		642.155	50.0052	678.501	14.2693	673.71	14.7669	100.711
16	core		908.108	454.952	0.197723		0.0608847	2.11575	0.845506	2.96418	0.100633	2.28043	0.62603		634.195	45.5589	618.119	13.4411	622.18	13.7899	99.3474
17	core		975.406	158.327	0.0617919		0.0621051	2.13464	0.858083	2.87121	0.10038	2.21303	0.3952		676.768	45.6428	616.635	13.014	629.076	13.4643	98.0223
18	core		486.567	524.052	0.301131		0.0664876	2.18964	1.24078	2.96454	0.134335	2.22081	0.427941		820.823	45.7395	812.547	16.9542	819.235	16.6694	99.1836
19	core		948.972	262.89	0.0745511		0.0597545	2.8627	0.646451	3.77077	0.0798312	3.21297	0.648606		593.72	62.0751	495.115	15.3124	506.292	15.0341	97.7923
20	core		261.656	113.2	0.1568		0.0622511	4.71393	0.712646	5.20456	0.0848257	3.61754	0.371459		681.786	100.813	524.863	18.2348	546.316	21.9932	96.073
21	core		1109.56	50.6488	0.0160548		0.0609251	2.21328	0.828131	2.91984	0.0979097	2.23093	0.320218		635.623	47.6489	602.147	12.8252	612.574	13.4309	98.2978
22	core		572.097	449.062	0.263718		0.0627784	2.16987	0.984736	2.94954	0.113525	2.25802	0.434839		699.775	46.2214	693.19	14.8402	696.031	14.8605	99.5918
23	core		215.63	78.7673	0.131576		0.0661609	4.01441	1.01602	4.26669	0.113378	3.02703	0.262791		810.528	84.0487	692.333	19.8711	711.911	21.8371	97.2499
24	core		131.664	107.656	0.296498		0.0658897	3.07909	0.854307	3.51592	0.0940859	2.45006	0.14373		801.932	64.5305	579.656	13.5822	627.01	16.449	92.4476
25	core		451.296	71.2847	0.0664987		0.0582019	4.33753	0.561708	4.74367	0.0711257	2.89737	0.255446		536.386	95.0319	442.934	12.4025	452.638	17.326	97.8562
26	core		565.852	279.821	0.205485		0.0586124	3.08239	0.683623	3.49927	0.0859608	2.62774	0.244577		551.748	67.3194	531.604	13.4087	528.962	14.4281	100.5
27	core		304.556	351.321	0.392216		0.0635066	2.79252	0.958482	3.34971	0.110133	2.40772	0.286207		724.287	59.2575	673.522	15.3981	682.51	16.6472	98.6832
28	core		568.622	267.643	0.176668		0.0612335	2.43849	0.852892	3.11771	0.100706	2.40657	0.427335		646.48	52.4058	618.543	14.1939	626.235	14.5727	98.7717
29	core		400.903	207.795	0.182766		0.0608893	2.27751	0.895173	2.93101	0.106978	2.28221	0.276059		634.356	49.0428	655.174	14.2177	649.144	14.0583	100.929
30	core		247.407	392.806	0.366047		0.0728062	2.57598	1.71948	3.15528	0.170706	2.43461	0.304624		1007.65	52.2719	1016	22.8849	1015.83	20.2599	100.812
31	core		185.368	79.9543	0.126698		0.0630957	3.57384	0.863786	3.69554	0.100114	2.75752	0.163108		710.503	76.03	615.077	16.1769	632.187	17.3924	97.2935
32	core		458.895	312.032	0.0631042		0.137097	2.06039	6.99519	2.87823	0.366475	2.30422	0.661382		2190.07	35.8315	2012.79	39.8374	2110.82	25.5751	96.3811
33	core		316.931	341.348	0.309699		0.0661797	2.30494	1.23247	2.99739	0.134731	2.25889	0.311598		811.124	48.2238	814.8	17.2898	815.461	16.8036	99.919
34	core		412.986	279.36	0.233219		0.0607433	2.28355	0.844117	3.07321	0.100759	2.3638	0.522745		629.187	49.2152	618.854	13.9483	621.415	14.2845	99.5879
35	core		1092.33	202.917	0.0618593		0.0625188	2.10766	0.954721	2.90166	0.110572	2.28743	0.569383		690.946	44.9607	676.067	14.6813	680.558	14.3912	99.3402
36	core		280.222	0.181265	0.000959724		0.0529517	5.18014	0.354681	5.43613	0.049376	3.1262	0.110194		325.708	117.796	310.69	9.48244	308.235	14.4527	100.796
37	core		438.291	57.1695	0.031157		0.0618315	2.61707	0.897953	3.19082	0.105954	2.4067	0.320439		667.323	56.0529	649.206	14.8635	650.633	15.3297	99.7807
38	core		204.038	90.9531	0.161697		0.0614511	2.76889	0.849141	3.3398	0.100643	2.35194	0.257769		654.095	59.4374	618.175	13.8638	624.177	15.5738	99.0383
39	core		251.028	192.51	0.197982		0.070331	2.39628	1.2987	3.10111	0.133671	2.31775	0.36993		937.109	49.1526	808.772	17.6171	845.149	17.7918	95.6957
40	overgrowth		415.348	5.87211	0.003174		0.0578733	4.40295	0.423402	4.73095	0.0546734	3.64552	0.37149		523.983	96.6728	343.15	12.1825	358.481	14.29	95.7234
41	core		715.849	208.545	0.0524319		0.0610095	2.18579	0.840463	3.02899	0.100292	2.29433	0.540096		638.603	47.0335	616.117	13.4813	619.401	14.0458	99.4698
42	core		473.243	775.398	0.632736		0.0620613	2.46076	0.813748	3.10853	0.0947935	2.29726	0.238359		675.26	52.6336	583.824	12.8226	604.554	14.162	96.571
43	core		645.951	91.7811	0.0562793		0.0622862	2.9012	0.85516	3.62536	0.101123	2.81212	0.504793		682.99	61.9839	620.984	16.6481	627.477	16.9702	98.9652
44	core		380.437	195.512	0.187893		0.0643803	3.16732	0.870503	3.89001	0.0993964	2.72158	0.441045		753.201	66.9046	610.871	15.8619	635.841	18.384	96.0729
45	core		50.9695	121.789	0.926803		0.0603859	6.0115	0.740865	5.87901	0.0917657	3.14435	0.059757		616.459	130.072	565.971	17.0373	562.91	25.4097	100.544
46	core		672.929	812.81	0.443213		0.0586603	2.54352	0.791835	3.29845	0.0965942	2.39823	0.357234		553.53	55.5236	594.418	13.6181	592.212	14.8015	100.373
47	core		1320.5	15.2935	0.00461338		0.0615907	2.81086	0.729879	3.59432	0.0872287	3.07661	0.614587		658.965	60.2906	539.126	15.9122	556.482	15.3998	96.8811
48	core		475.412	143.046	0.0311946		0.0964812	2.55452	1.40709	4.29723	0.105652	3.12904	0.876799		1556.32	47.9544	647.447	19.2748	891.932	25.5117	72.5893
49	core		641.223	87.6276	0.0435846		0.0622885	2.15308	0.937522	2.87067	0.109297	2.20273	0.360253		683.067	45.9898	668.666	13.9908	671.584	14.1051	99.5655
50	core		701.192	216.225	0.0694484		0.0624657	2.12132	0.942628	2.86799	0.109756	2.20633	0.412064		689.132	45.2657	671.333	14.0666	674.257	14.1314	99.5663
51	core		189.014	201.333	0.298554		0.0642088	2.92744	1.1104	3.44157	0.124386	2.43382	0.141929		747.566	61.8887	755.759	17.3565	758.368	18.3886	99.6559
52	core		159.888	70.6449	0.147773		0.0592595	4.45018	0.703906	4.58847	0.0863292	2.75277	0.138032		575.665	96.8586	533.791	14.1021	541.121	19.2495	98.6454
53	core		217.942	93.1455	0.217469		0.0550721	2.9258	0.5528	3.4564	0.0727936	2.38776	0.158831		414.145	65.4278	452.964	10.4445	446.829	12.4948	101.373
54	core		418.391	46.7842	0.0136528		0.12899	2.62875	6.15669	3.64076	0.349109	3.03388	0.651021		2083.47	46.2672	1930.34	50.6104	1998.32	31.8126	95.9134
55	core		698.946	552.15	0.266378		0.062707	2.2666	0.938663	2.99665	0.108561	2.24836	0.395886		697.352	48.3024	664.383	14.1937	672.182	14.7334	98.8397
56	core		131.714	470.624	0.378871		0.166893	2.07613	8.82987	2.83325	0.384185	2.25452	0.464077		2525.96	34.864	2095.81	40.3389	2320.58	25.8473	91.8692
57	core		29.8863	58.1368	0.668175		0.0611439	5.48704	0.832499	5.63135	0.10091	2.70113	0.0583609		643.335	118.151	619.737	15.9605	614.998	25.9823	100.771
58	core		164.4	79.7711	0.162133		0.0608074	2.67675	0.972419	3.23251	0.115738	2.10204	0.137965		631.459	57.6744	705.986	14.0564	689.71	16.1831	102.36
59	core		430.314	431.554	0.459802		0.0596185	5.37838	0.637142	5.9548	0.080077	3.9041	0.352247		588.782	116.865	496.582	18.6592	500.535	23.5356	99.2102
60	core		229.806	288.675	0.282062		0.070682	2.09962	1.61595	2.91795	0.164516	2.2215	0.355522		947.309	42.9964	981.822	20.2315	976.421	18.3043	100.553
61	core		566.186	65.3481	0.0511847		0.0551592	2.39226	0.488153	3.16028	0.063683	2.25093	0.259615		417.679	53.4542	397.985	8.68744	403.651	10.5264	98.5963
62	core		171.133	124.58	0.240926		0.0626594	2.20155	0.989092	2.92393	0.114732	2.01758	0.16008		695.734	46.9278	700.169	13.3863	698.257	14.7642	100.274
63	core		207.569	208.9	0.267673		0.081269	8.5186	1.27079	10.0713	0.113894	3.54275	0.398386		1227.07	167.919	695.325	23.3518	832.742	57.2892	83.4982
64	core		165.49	109.631	0.278659		0.0566051	2.85492	0.594737	3.43609	0.0752819	2.11615	0.120759		475.188	63.1681	467.899	9.55066	473.888	13.0123	98.7362
65	core		239.766	571.615	0.270711		0.121687	1.74776	5.7201	2.81597	0.339132	2.06795	0.509973		1980.3	31.1226	1882.49	33.7604	1934.41	24.3427	97.6826
66	core		640.712	913.836	0.566259		0.0610644	2.03375	0.885974	2.95113	0.105753	2.2183	0.466779		640.536	43.7462	648.036	13.6765	644.204	14.0777	100.595
67	core		850.369	106.183	0.0202045		0.0624088	2.13241	0.822559	3.46791	0.0967643	2.77682	0.603478		687.189	45.5171	595.419	15.7931	609.475	15.8935	97.6937
68	core		35.2281	82.7508	0.530414		0.072408	3.56435	1.61353	4.00711	0.165262	2.56282	0.254514		996.516	72.4748	985.955	23.4309	975.479	25.1246	101.074
69	core		1204.6	139.897	0.0262566		0.0566892	1.90074	0.48917	2.88897	0.0622966	2.21666	0.481885		478.469	42.0206	389.577	8.37985	404.345	9.6361	96.3478
70	core		260.795	48.4966	0.0943382		0.0565822	4.26072	0.482695	4.52499	0.0628432	3.15147	0.299766		474.29	94.3446	392.893	12.0122	399.92	14.9589	98.243
71	core		354.736	390.908	0.375973		0.0599571	1.73771	0.830223	2.6699	0.100261	1.9178	0.277804		601.054	37.6228	615.938	11.2657	613.736	12.2981	100.359
72	core		279.011	162.059	0.188912		0.0690037	2.57061	0.898151	3.37695	0.0949055	2.25859	0.334678		897.924	53.0533	584.484	12.6203	650.739	16.2259	89.8185
73	core		123.292	189.271	0.488837		0.0646811	2.70934	1.08909	3.30198	0.122397	2.17538	0.21586		763.032	57.1306	744.344	15.2925	748.06	17.4805	99.5033
74	core		274.326	357.252	0.313478		0.0735419	1.90507	1.68177	2.85261	0.164469	2.12567	0.384512		1028.01	38.5322	981.562	19.354	1001.65	18.1662	97.9942
75	core		193.506	541.475	0.337181		0.114326	1.45336	5.45898	2.81105	0.343266	2.13816	0.709543		1868.47	26.2244	1902.36	35.2235	1894.17	24.1284	101.375
76	core		1109.16	109.237	0.0350414		0.0611692	1.37051	0.876185	2.45403	0.103107	1.85104	0.299972		644.223	29.4578	632.592	11.1534	638.92	11.6372	99.0096
77	core		563.964	125.057	0.0806195		0.0615464	1.95286	0.824133	2.78517	0.0966068	2.0618	0.244469		657.421	41.8879	594.493	11.709	610.352	12.7775	97.4016
78	core		1175.69	391.581	0.0466703		0.115124	1.34662	4.35248	2.60538	0.273396	2.08487	0.631472		1881.01	24.2616	1558.02	28.8555	1703.37	21.5153	90.5559
79	core		396.288	92.5325	0.0600045		0.0617829	3.23471	0.835858	4.01805	0.0966152	3.17239	0.554196		665.639	69.3156	594.542	18.0176	616.857	18.5775	96.3824
80	core		143.437	126.922	0.282083		0.0640537	2.18989	1.07745	2.94669	0.122155	2.03725	0.187692		742.453	46.3246	742.957	14.2963	742.389	15.5191	100.076
81	core		540.375	946.483	0.41475		0.072988	1.6772	1.64286	2.64108	0.162896	1.98413	0.28423		1012.71	34.0007	972.851	17.9168	986.813	16.6716	98.5852
82	core		70.1656	162.486	0.596553		0.0748035	3.71028	1.55193	4.00157	0.150662	2.65388	0.0859155		1062.32	74.6984	904.675	22.4005	951.261	24.7143	95.1028
83	core		118.003	44.1015	0.130921		0.0632903	2.91489	0.945427	3.25132	0.109024	2.09032	-0.0133181		717.045	61.9299	667.078	13.2469	675.719	16.045	98.7213
84	core		125.399	51.1928	0.144806		0.0631828	2.60111	0.948491	3.21387	0.108817	2.15367	0.198929		713.433	55.2905	665.874	13.625	677.316	15.8865	98.3107
85	core		556.701	50.3067	0.031027		0.0619212	1.58116	0.837646	2.56878	0.0982488	1.868	0.290234		670.426	33.8397	604.138	10.7726	617.846	11.8898	97.7814
86	core		300.414	365.556	0.255828		0.0715837	2.40375	1.61476	2.96792	0.163961	2.06022	0.176865		973.212	49.0321	978.751	18.7083	975.957	18.6126	100.286
87	core		1256.51	1395.67	0.293903		0.0698343	1.74532	1.33486	2.69764	0.138359	2.19034	0.431731		922.56	35.8755	835.378	17.1617	860.997	15.6611	97.0245
88	core		233.841	305.22	0.592896		0.061007	3.12068	0.710377	3.58178	0.0847975	2.46607	0.183289		638.515	67.1706	524.695	12.4268	544.97	15.1063	96.2797
89	core		768.145	113.26	0.0580333		0.0610657	1.81634	0.810267	2.86873	0.0962483	2.21875	0.567391		640.581	39.0675	592.385	12.5577	602.604	13.0385	98.3042
90	core		433.511	551.568	0.122435		0.153294	1.24984	8.77097	2.41563	0.412667	1.96137	0.500501		2382.24	21.2928	2227.1	36.9353	2314.48	22.0211	97.1558
91	core		141.695	185.237	0.465128		0.0610004	2.77252	0.91813	3.62958	0.108913	2.58937	0.386699		638.28	59.6719	666.434	16.3945	661.371	17.6424	100.766
92	core		771.315	269.13	0.0852394		0.062654	1.70244	0.9079	2.57484	0.104512	1.94171	0.208311		695.551	36.2858	640.794	11.844	655.941	12.4418	97.6909
93	core		293.158	393.299	0.327302		0.0732567	2.11429	1.53749	2.89711	0.15183	2.0287	0.227216		1020.15	42.8167	911.212	17.2387	945.501	17.8257	96.3735
94	core		356.762	371.776	0.252066		0.0720271	2.48564	1.51372	3.50269	0.15323	2.76216	0.560753		985.792	50.606	919.043	23.659	935.944	21.4203	98.1942
95	core		1055.23	83.9355	0.0195719		0.0643736	1.52017	0.903831	2.6153	0.101557	1.99657	0.524858		752.979	32.0981	623.529	11.8661	653.773	12.6076	95.374
96	core		308.778	83.6001	0.102136		0.0608498	2.11077	0.813019	2.85984	0.0964906	1.98806	0.14871		632.96	45.4609	593.81	11.2779	604.146	13.0225	98.2891
97	core		328.25	150.972	0.167557		0.0602417	2.46951	0.823012	3.09145	0.0991609	2.04053	0.127512		611.294	53.3851	609.49	11.867	609.727	14.1722	99.9611
98	core		644.368	78.9991	0.0484907		0.0577351	2.00319	0.593524	2.95682	0.0745421	2.12482	0.470462		518.738	43.9817	463.462	9.50209	473.115	11.1828	97.9597
99	core		387.251	970.339	0.216572		0.179443	1.5283	12.3471	2.60603	0.500111	2.24459	0.656582		2646.99	25.3628	2614.27	48.2399	2631.16	24.4834	99.4021
100	core		224.077	208.896	0.354954		0.0620539	3.02664	0.89897	4.34078	0.10577	2.89295	0.536199		675.003	64.7517	648.138	17.8385	651.177	20.8682	99.5332
101	core		1171.73	121.51	0.0450381		0.0608242	2.27045	0.469724	3.19617	0.0557491	2.09859	0.360564		632.055	48.9095	349.721	7.1437	390.998	10.3725	89.4432
102	core		256.176	124.348	0.165133		0.0622817	1.8789	0.940923	2.74944	0.110099	2.01811	0.28786		682.834	40.1321	673.322	12.9028	673.365	13.5346	99.9936
103	core		264.94	141.985	0.180607		0.0631283	1.88761	0.948781	2.72966	0.109726	1.95623	0.302672		711.599	40.1286	671.154	12.469	677.468	13.4948	99.068
104	core		1102.76	531.679	0.183937		0.0609963	1.60458	0.832083	2.7957	0.0991394	2.18655	0.663405		638.136	34.5252	609.364	12.7137	614.767	12.8933	99.121
105	core		935.529	44.9041	0.0150943		0.0626118	1.63652	0.843327	2.9083	0.098476	2.39188	0.706624		694.113	34.8887	605.471	13.8228	620.98	13.511	97.5025
106	core		74.6825	65.705	0.269851		0.0621373	3.08759	1.0511	3.60235	0.123041	2.19031	0.124483		677.876	66.026	748.045	15.4696	729.426	18.7466	102.553
107	core		175.388	97.7734	0.18565		0.0629303	2.88555	1.05738	3.59264	0.121686	2.23037	0.310598		704.919	61.4277	740.262	15.5979	732.533	18.7504	101.055
108	core		587.002	460.009	0.203766		0.0677744	1.88611	1.43897	2.72742	0.153338	2.11503	0.23798		860.729	39.1478	919.648	18.1272	905.289	16.3405	101.586
109	core		370.381	259.323	0.164385		0.0711256	1.91726	1.49579	2.77335	0.152837	2.0529	0.334645		960.106	39.1829	916.844	17.5447	928.674	16.8786	98.7262
110	core		388.096	4.55855	0.00146701		0.0544435	3.27634	0.3877	3.99416	0.0523499	2.64	0.355001		388.429	73.6074	328.932	8.46599	332.688	11.3311	98.871
111	core		130.253	134.496	0.363407		0.0688991	3.97759	1.0137	4.62483	0.108694	3.01172	0.334398		894.794	82.1737	665.156	19.0338	710.743	23.6439	93.586
112	core		807.898	792.468	0.228024		0.070356	1.40976	1.60966	2.58163	0.165139	2.02103	0.54756		937.838	28.9077	985.271	18.4656	973.977	16.1701	101.16
113	core		181.042	60.8308	0.177665		0.0559922	3.74853	0.549335	4.20822	0.0716138	2.52346	0.0178079		451.06	83.3168	445.871	10.8711	444.561	15.1514	100.295
114	core		538.027	170.605	0.110821		0.0609726	1.76106	0.886134	2.63286	0.10485	1.9007	0.227979		637.298	37.8987	642.77	11.6278	644.29	12.5605	99.7641
115	core		435.793	33.784	0.0271527		0.0625405	1.51044	0.909135	2.53882	0.105607	1.91212	0.336363		691.685	32.213	647.182	11.774	656.598	12.2765	98.566
116	core		310.157	456.981	0.316001		0.0707734	2.225	1.29266	3.18469	0.132163	2.22745	0.482417		949.956	45.5466	800.196	16.7621	842.476	18.2343	94.9815
117	core		209.986	73.9168	0.189424		0.056933	2.71444	0.554542	3.33191	0.070972	2.11256	0.176727		487.947	59.9251	442.009	9.02476	447.967	12.0691	98.6699
118	core		1251.46	1585.85	0.149212		0.116786	1.328	5.40519	2.44218	0.336356	2.13541	0.64293		1906.8	23.8523	1869.12	34.6482	1885.68	20.9289	98.8922
119	core		490.959	1402.3	0.392196		0.101611	1.65543	3.44203	2.87769	0.245793	2.45057	0.678586		1652.92	30.683	1416.74	31.1681	1514.05	22.6453	91.5983
120	core		84.5872	97.6405	0.441412		0.0617017	3.19997	0.838641	3.70642	0.0995057	2.26941	0.105076		662.822	68.6022	611.511	13.2398	618.395	17.1674	98.8868

## Sheet: TE OG34
Analysis	1	2	3	4	5	6	7	8	9	10
Domain	magmatic	magmatic	magmatic	magmatic	magmatic	magmatic	magmatic	magmatic	magmatic	magmatic
Ti	6.48991	5.8219	8.62156	14.2595	8.73442	6.11466	4.62279	7.94749	3.96874	7.25805
Y	3502.07	3665.81	3483.92	4619.94	3873.61	3911.25	3821.07	4255.6	2983.44	1639.74
U238	525.81	497.407	356.147	538.875	918.465	918.837	534.153	431.035	834.77	236.166
Th	73.9749	51.7245	52.5718	61.1664	59.4547	64.1675	52.3013	64.8612	81.4968	62.839
Pb	40.7975	39.999	27.2183	43.4261	66.8145	67.3399	41.2989	33.9043	89.1676	19.4345
Nb	1.58202	1.48757	1.17715	1.7927	2.82212	1.90212	1.39305	1.6047	2.02806	1.38066
La	bdl	bdl	0.0367999	bdl	0.514202	bdl	bdl	0.0510562	bdl	bdl
Ce	0.876992	1.02262	1.11989	0.924386	1.76589	0.642711	0.587578	1.23153	1.44365	1.84074
Pr	0.0636716	0.0338104	0.209598	0.10451	0.190852	0.0759926	0.0326344	0.211291	0.0428489	0.0450682
Nd	1.19415	0.772429	2.98689	1.83927	1.52092	1.17194	0.816245	3.04333	0.660546	0.976629
Sm	4.69227	3.87732	6.54994	5.83149	4.23852	4.67468	4.00433	8.21482	3.22155	3.37911
Eu	0.0795736	0.0397869	0.0857564	0.0578116	0.102223	0.0454372	0.0330876	0.123057	0.0569546	0.12101
Gd	39.3921	36.1236	44.9052	50.9869	36.3383	41.8009	38.5806	55.8182	31.1887	24.3827
Tb	19.9203	20.0527	20.6938	25.8152	20.6208	22.9601	20.8851	25.2335	16.8802	10.0849
Dy	294.424	306.117	293.115	383.646	318.05	336.507	319.144	354.815	249.501	138.654
Ho	119.334	120.99	117.857	158.418	128.845	126.802	124.961	145.145	95.8217	56.17
Er	571.789	573.273	580.961	786.194	633.905	572.664	578.857	712.904	447.572	279.61
Tm	118.191	112.254	119.031	159.992	133.358	112.248	112.902	144.559	90.7039	57.94
Yb	1019.85	943.785	1052.97	1470.9	1197.08	939.374	940.234	1276.58	801.452	527.521
Lu	193.578	165.275	202.209	272.204	222.94	167.789	165.245	246.137	147.54	106.254
Hf (wt.%)	1.26522	1.22588	1.24712	1.19502	1.33518	1.21496	1.24992	1.20006	1.32323	1.14148
∑REE	2383.39	2283.62	2442.73	3316.93	2699.47	2326.76	2306.28	2974.07	1886.09	1206.98
Eu/Eu*	0.0123088	0.00680417	0.0112867	0.00694715	0.0171905	0.00667979	0.00532028	0.0130104	0.0113351	0.0295735
DyN/YbN	0.188941	0.212278	0.182184	0.170702	0.173886	0.234448	0.222147	0.181905	0.203745	0.172022

## Sheet: TE OG 36
Analysis	1	2	3	4	5	6	7	8	9
Domain	magmatic	magmatic	magmatic	magmatic	magmatic	magmatic	magmatic	magmatic	magmatic
Ti	12.0893	9.47803	9.30981	8.80462	10.2884	5.39606	8.26101	3.95606	3.56504
Y	3494.74	2946.4	2572.27	3961.19	3369.76	3884.83	3627.54	4119.6	2477.25
U238	261.252	292.09	203.306	416.91	342.763	439.712	574.623	1280.51	524.84
Th	108.232	50.8106	40.8949	137.121	62.7301	53.7783	130.653	61.3068	108.119
Pb	22.4303	23.7273	16.7698	33.7725	28.7081	34.4807	44.2954	75.6545	42.6222
Nb	1.00993	1.22983	1.11481	1.75896	1.44727	1.35745	1.70151	1.73242	2.57081
La	bdl	bdl	bdl	bdl	bdl	0.029509	bdl	0.271057	bdl
Ce	1.55309	0.74822	0.695873	1.39211	1.32628	0.765292	1.36684	1.26457	1.84195
Pr	0.25025	0.0577454	0.0517089	0.119029	0.0858199	0.106238	0.128176	0.176558	0.0439941
Nd	4.43369	1.01451	0.896824	2.07209	1.52043	1.50985	2.16873	2.17769	0.767027
Sm	11.2104	3.96308	3.96383	6.77082	5.47913	4.88961	6.44075	5.57318	3.05753
Eu	0.189659	0.0825916	0.0641555	0.0970584	0.108038	0.0565931	0.0506322	0.0592939	0.0740565
Gd	72.3257	34.7032	30.1825	51.4326	41.9614	40.5082	50.2367	43.2502	27.8072
Tb	26.6064	16.4756	14.4738	23.801	19.1805	21.157	23.5734	24.1504	13.3996
Dy	333.253	241.196	211.401	334.397	276.352	314.487	322.4	354.441	200.848
Ho	122.845	98.8658	87.4466	135.416	114.463	128.028	117.24	130.535	82.5869
Er	549.026	487.653	430.186	662.411	579.977	618.232	508.702	601.905	407.059
Tm	105.428	100.25	89.8391	134.088	120.945	125.346	95.4098	123.915	84.699
Yb	895.169	895.756	799.873	1186.49	1096.4	1090.23	804.02	1097.57	761.938
Lu	171.878	171.397	156.036	223.946	213.243	202.86	143.486	198.253	147.235
Hf (wt.%)	1.14199	1.23732	1.21349	1.19585	1.20189	1.22575	1.28671	1.40656	1.24839
∑REE	2294.18	2052.17	1825.11	2762.45	2471.05	2548.2	2075.24	2583.54	1731.36
Eu/Eu*	0.0153405	0.0145849	0.0127712	0.0113342	0.0154829	0.00849721	0.00607728	0.0082604	0.016402
DyN/YbN	0.243647	0.176227	0.172972	0.184454	0.164963	0.188789	0.262434	0.21135	0.172519

## Sheet: TE OG49
Analysis	1	2	3	4	5	6	7	8	9	10	11	12	13	14	15	16	17	18	19	20	21	22	23
Domain	magmatic	magmatic	magmatic	magmatic	magmatic	magmatic	magmatic	magmatic	magmatic	magmatic	magmatic	magmatic	magmatic	magmatic	magmatic	magmatic	magmatic	magmatic	magmatic	magmatic	magmatic	magmatic	magmatic
Ti	6.30157	8.63811	9.5657	6.97371	3.94636	5.42359	5.93077	4.87523	3.89491	4.71764	7.63111	2.31094	6.29792	4.11092	10.7659	11.2556	6.31918	3.77021	6.01956	2.77125	9.26905	3.77688	12.2312
Y	3697.59	3485.33	3317.1	2586.43	2657.68	3095.65	3969.78	5856.95	6076.4	3962.12	5369.1	4545.84	2980.61	3178.49	1472.6	4009.43	1996.39	3547.53	2947.1	3630.47	2543.2	4843.36	3458.38
U238	393.864	498.269	311.068	369.14	815.755	245.876	593.884	736.314	860.06	473.316	759.874	1017.6	526.954	707.296	190.167	429.495	244.179	429.234	224.164	350.834	288.724	683.472	386.364
Th	53.5981	246.049	59.9044	87.2558	241.307	33.68	51.1994	121.691	82.1489	36.1539	242.421	59.4581	190.944	104.842	58.3449	368.61	52.1662	40.1185	43.4069	51.2844	148.225	54.1449	336.172
Pb	32.3061	44.3839	26.7413	30.398	68.356	19.5711	61.6401	59.6188	68.4723	37.0528	64.1309	67.6215	43.9881	53.528	16.5526	40.8393	19.4402	33.9058	19.1215	29.3106	25.6776	55.0317	38.2611
Nb	1.35331	1.96817	1.36678	1.09255	3.40987	0.979286	1.71448	2.53081	1.4482	1.13212	2.81084	1.35218	3.68033	2.23858	1.14632	2.0428	1.45438	1.32567	1.14163	1.02326	1.38324	1.25886	2.34272
La	0.00515185	0.00600402	0.086422	bdl	0.0502308	bdl	bdl	0.124558	0.334453	bdl	0.0516234	0.0138003	0.133372	0.0467194	0.0454538	0.0310371	0.0190198	bdl	bdl	bdl	0.981108	bdl	0.0618595
Ce	0.470325	3.28148	1.19264	1.32351	5.03504	0.562718	0.730454	3.01319	3.17204	0.37683	2.67218	0.54921	3.38977	1.728	1.65598	5.55641	1.33304	0.437597	0.765625	0.575254	4.95549	0.39956	5.16357
Pr	0.0334573	0.232793	0.0823553	0.0607961	0.144869	0.0407107	0.0637271	0.192983	1.14608	0.0424741	0.203637	0.0683649	0.155496	0.123131	0.108698	0.374319	0.0707654	0.0154343	0.0546965	0.0534691	0.651227	0.0658322	0.37498
Nd	0.827777	4.24668	1.11239	1.13556	2.51729	0.888896	1.1722	2.42808	11.2235	0.718594	3.74592	0.860105	2.35941	1.62179	1.74298	6.41901	1.26984	0.600882	0.997843	1.18748	6.39545	1.11757	6.08296
Sm	3.14711	10.4524	3.99433	3.98754	5.55136	3.10166	4.38136	6.76358	19.5707	3.3234	9.30085	4.22838	5.62879	4.64865	3.77672	13.2939	3.36993	2.89183	4.16548	4.64781	9.81853	4.40207	11.7464
Eu	0.0509338	0.298982	0.0547246	0.0747851	0.245765	0.0381827	0.146523	0.113887	0.107108	0.0386238	0.223995	0.0525809	0.1721	0.131958	0.155578	0.253942	0.13186	0.0208011	0.0750556	0.0908351	0.348299	0.0352021	0.229122
Gd	31.315	62.7232	34.2822	32.4109	38.322	28.1807	37.5895	56.1286	99.6487	33.3303	68.8991	40.603	36.9693	34.1415	25.1979	74.9165	24.9665	28.7268	31.7846	38.0573	49.9583	44.1556	65.4859
Tb	16.8262	23.0821	16.1732	14.1233	15.1761	13.8953	18.8991	28.3264	43.2107	18.5719	28.7267	22.9238	15.7134	15.5472	9.34204	26.2763	10.9273	16.3899	14.7496	17.8611	17.3497	24.513	22.9977
Dy	252.781	283.85	236.088	197.346	200.988	208.608	277.056	413.153	511.407	285.249	398.157	336.288	216.459	224.527	123.065	323.902	153.12	250.757	206.13	256.334	214.442	352.367	276.517
Ho	104.624	106.792	95.2584	76.9623	79.6366	89.5279	111.128	161.518	163.562	104.973	154.349	119.299	84.3908	91.0345	47.2652	119.588	60.5365	95.5865	85.3771	103.605	80.0495	129.139	103.905
Er	513.968	487.107	458.83	365.487	385.26	458.365	542.564	759.574	629.317	461.137	729.805	511.369	403.832	452.043	229.316	546.645	284.519	424.606	423.27	495.973	362.367	557.617	475.854
Tm	106.099	94.8464	92.8139	73.2501	77.9159	97.3253	112.648	153.068	113.538	85.6642	149.853	96.7786	81.9988	94.9046	48.206	106.85	56.398	80.7345	88.9123	101.023	72.0535	103.627	93.7135
Yb	955.341	822.917	814.764	654.75	703.651	900.704	1003.2	1307.66	877.919	672.998	1313.29	779.094	728.433	875.679	431.971	914.305	496.705	649.091	799.375	882.451	629.154	819.327	810.899
Lu	175.845	157.036	155.212	126.174	137.87	175.088	190.58	233.313	138.94	110.381	248.097	129.62	142.17	170.578	88.7954	173.624	94.3629	111.564	154.792	166.225	120.149	133.69	154.147
Hf (wt.%)	1.32475	1.12294	1.20509	1.22798	1.13784	1.28041	1.25766	1.27681	1.36098	1.33527	1.19656	1.42093	1.11217	1.253	1.07494	1.05227	1.11744	1.27348	1.15002	1.21383	0.96878	1.29096	0.987547
∑REE	2161.33	2056.87	1909.94	1547.08	1652.36	1976.33	2300.16	3125.38	2613.1	1776.81	3107.37	2041.75	1721.81	1966.76	1010.64	2312.04	1187.73	1661.42	1810.45	2068.09	1568.67	2170.46	2027.18
Eu/Eu*	0.0101294	0.0275287	0.00975621	0.0139963	0.0379454	0.00834356	0.0238224	0.0123438	0.00601105	0.00722354	0.0194519	0.00803026	0.0273166	0.0230948	0.0363266	0.0193464	0.0316009	0.0045086	0.0141924	0.014493	0.0389837	0.00496965	0.0199277
DyN/YbN	0.173171	0.225748	0.189641	0.197262	0.186941	0.151579	0.180746	0.206778	0.381244	0.277396	0.19842	0.282496	0.194481	0.167809	0.186454	0.231853	0.201755	0.252836	0.168765	0.190111	0.223071	0.281468	0.223176

## Sheet: TE OG9
Analysis	1	2	3	4	5	6	7
Domain	magmatic	magmatic	magmatic	magmatic	magmatic	magmatic	magmatic
Ti	19.6234	2.6177	20.3054	7.67032	3.04735	9.22976	35.6784
Y	1503.33	3294.61	3065.46	2519.97	2411.35	1894.41	2998.99
U238	590.067	1541.32	742.089	535.794	1237.05	1614.4	839.216
Th	222.281	92.0046	1364.43	287.665	287.45	220.687	122.955
Pb	27.8453	62.2004	36.8826	25.6014	56.7381	74.4142	38.2764
Nb	3.24238	3.14046	3.10581	2.03374	7.74256	8.94088	3.01025
La	0.298401	0.770294	3.21959	0.102895	bdl	2.43344	1.53178
Ce	5.66365	4.10868	17.2731	5.90764	4.68781	31.058	10.2566
Pr	0.28502	0.316872	2.3486	0.306821	0.10708	1.85474	0.626072
Nd	3.11886	2.29637	15.6954	5.02636	2.04033	11.171	3.55059
Sm	5.89478	3.81616	17.7716	10.7597	5.97788	9.16721	5.71691
Eu	0.508849	0.398731	1.15669	0.670874	0.106502	0.779547	0.166277
Gd	32.4387	30.933	78.5756	58.4283	42.0311	31.4646	40.192
Tb	11.1539	16.2573	26.4483	20.5894	16.5503	12.1104	18.3251
Dy	139.747	253.476	308.54	251.018	216.868	159.482	253.795
Ho	52.3465	109.777	112.506	91.0754	85.4934	63.7226	102.712
Er	250.24	580.396	495.831	416.595	406.561	325.332	504.832
Tm	51.5321	129.924	94.4335	80.7986	82.9675	71.7925	105.459
Yb	472.135	1214.18	805.717	705.43	737.056	682.441	951.805
Lu	95.5037	233.71	152.296	136.104	143.446	137.367	184.267
Hf (wt.%)	1.03802	1.26286	1.07761	0.954216	1.14542	1.29456	1.09656
∑REE	1120.87	2580.36	2131.81	1782.81	1743.91	1540.18	2183.24
Eu/Eu*	0.089117	0.0781591	0.0797976	0.0650599	0.0150371	0.125844	0.0245506
DyN/YbN	0.193716	0.13663	0.250622	0.232885	0.192569	0.152946	0.174512
